# Supplementary material for: Controlling Fractional Free Volume, Transport, and Co-Transport of Alcohols and Carboxylate Salts in PEGDA Membranes
Source: Membranes (Basel). 2022 Dec 22;13(1):17. doi: 10.3390/membranes13010017 (PMC9862150; doi:10.3390/membranes13010017)
Supplement: Supplementary file 1 [file membranes-13-00017-s001.zip]

Archive with 1 entries (1 files):
- membranes-2045758-supplementary.pdf
